# Supplementary material for: LPAR6 Inhibits the Progression of Hepatocellular Carcinoma (HCC) by Suppressing the Nuclear Translocation of YAP/TAZ
Source: Int J Mol Sci. 2025 Apr 29;26(9):4205. doi: 10.3390/ijms26094205 (PMC12071778; doi:10.3390/ijms26094205)
Supplement: Supplementary file 1 [file ijms-26-04205-s001.zip]

Archive with 1 entries (1 files):
- ijms-3539728-supplementary.pdf
